# Supplementary material for: A new species of the genus Calommata Lucas, 1837, with first description of the male of Calommata hangzhica Li & Xu, 2022 from Hunan, China (Araneae, Atypidae)
Source: Zookeys. 2026 Apr 28;1278:201–13. doi: 10.3897/zookeys.1278.183005 (PMC13146779; doi:10.3897/zookeys.1278.183005)
Supplement: XML Treatment for Calommata [file zookeys.1278.183005-treatment1.xml]

<!DOCTYPE tp:taxon-treatment
  PUBLIC "-//TaxonX//DTD Taxonomic Treatment Publishing DTD v0 20100105//EN" "tax-treatment-NSO.dtd">
<tp:taxon-treatment xmlns:tp="http://www.plazi.org/taxpub"><tp:treatment-meta><kwd-group><label>Taxon classification</label><kwd>
                <named-content content-type="kingdom">Animalia</named-content>
              </kwd><kwd>
                <named-content content-type="order">Araneae</named-content>
              </kwd><kwd>
                <named-content content-type="family">Atypidae</named-content>
              </kwd></kwd-group><mixed-citation publication-type="journal"><person-group><name><surname>Wu</surname><given-names>Fengqin</given-names></name><name><surname>Yan</surname><given-names>Wenlong</given-names></name><name><surname>Zhou</surname><given-names>Guchun</given-names></name><name><surname>Peng</surname><given-names>Xianjin</given-names></name></person-group><article-title>A new species of the genus <italic><tp:taxon-name><tp:taxon-name-part taxon-name-part-type="genus" reg="Calommata">Calommata</tp:taxon-name-part></tp:taxon-name></italic> Lucas, 1837, with first description of the male of <italic><tp:taxon-name><tp:taxon-name-part taxon-name-part-type="genus" reg="Calommata">Calommata</tp:taxon-name-part> <tp:taxon-name-part taxon-name-part-type="species" reg="hangzhica">hangzhica</tp:taxon-name-part></tp:taxon-name></italic> Li &amp; Xu, 2022 from Hunan, China (<tp:taxon-name><tp:taxon-name-part taxon-name-part-type="order" reg="Araneae">Araneae</tp:taxon-name-part></tp:taxon-name>, <tp:taxon-name><tp:taxon-name-part taxon-name-part-type="family" reg="Atypidae">Atypidae</tp:taxon-name-part></tp:taxon-name>)</article-title><source>Zookeys</source><day>28</day><month>04</month><year>2026</year><volume>1278</volume><fpage>201</fpage><lpage>213</lpage><pub-id pub-id-type="doi">10.3897/zookeys.1278.183005</pub-id></mixed-citation></tp:treatment-meta><tp:nomenclature><label>Genus</label><tp:taxon-name><object-id xmlns:xlink="http://www.w3.org/1999/xlink" content-type="arpha" xlink:type="simple">085052F3-0274-5E26-B62D-EEED8AD3D66B</object-id>
                    		<tp:taxon-name-part taxon-name-part-type="genus" reg="Calommata">Calommata</tp:taxon-name-part>
                    	</tp:taxon-name><tp:taxon-authority>Lucas, 1837</tp:taxon-authority></tp:nomenclature><tp:treatment-sec sec-type="Type species"><title>Type species.</title><p><italic><tp:taxon-name><tp:taxon-name-part taxon-name-part-type="genus" reg="Calommata">Calommata</tp:taxon-name-part> <tp:taxon-name-part taxon-name-part-type="species" reg="fulvipes">fulvipes</tp:taxon-name-part></tp:taxon-name></italic> (Lucas, 1836) from Indonesia.</p></tp:treatment-sec><tp:treatment-sec sec-type="Remarks"><title>Remarks.</title><p>The taxonomic key excludes the female of <italic><tp:taxon-name><tp:taxon-name-part taxon-name-part-type="genus" reg="Calommata">Calommata</tp:taxon-name-part> <tp:taxon-name-part taxon-name-part-type="species" reg="pichoni">pichoni</tp:taxon-name-part></tp:taxon-name></italic>, which has been reported from Zhejiang Province (<xref ref-type="bibr" rid="B10">Schenkel 1963</xref>). It is documented only in German research, which records morphological analyses, with no images and a detailed description of the epigynal structure. Therefore, it is difficult to construct a reliable taxonomic key based on the existing publication of <italic><tp:taxon-name><tp:taxon-name-part taxon-name-part-type="genus" reg="Calommata">C.</tp:taxon-name-part> <tp:taxon-name-part taxon-name-part-type="species" reg="pichoni">pichoni</tp:taxon-name-part></tp:taxon-name></italic>.</p></tp:treatment-sec><ref-list><ref id="B10"><mixed-citation xmlns:xlink="http://www.w3.org/1999/xlink" xlink:type="simple">Schenkel E (1963) Ostasiatische Spinnen aus dem Muséum d’Histoire naturelle de Paris. Vol. 25, 481 pp.</mixed-citation></ref></ref-list></tp:taxon-treatment>
