# Supplementary material for: A new species of the genus Calommata Lucas, 1837, with first description of the male of Calommata hangzhica Li & Xu, 2022 from Hunan, China (Araneae, Atypidae)
Source: Zookeys. 2026 Apr 28;1278:201–13. doi: 10.3897/zookeys.1278.183005 (PMC13146779; doi:10.3897/zookeys.1278.183005)
Supplement: XML Treatment for Calommata yueluensis [file zookeys.1278.183005-treatment2.xml]

<!DOCTYPE tp:taxon-treatment
  PUBLIC "-//TaxonX//DTD Taxonomic Treatment Publishing DTD v0 20100105//EN" "tax-treatment-NSO.dtd">
<tp:taxon-treatment xmlns:tp="http://www.plazi.org/taxpub"><tp:treatment-meta><kwd-group><label>Taxon classification</label><kwd>
                <named-content content-type="kingdom">Animalia</named-content>
              </kwd><kwd>
                <named-content content-type="order">Araneae</named-content>
              </kwd><kwd>
                <named-content content-type="family">Atypidae</named-content>
              </kwd></kwd-group><mixed-citation publication-type="journal"><person-group><name><surname>Wu</surname><given-names>Fengqin</given-names></name><name><surname>Yan</surname><given-names>Wenlong</given-names></name><name><surname>Zhou</surname><given-names>Guchun</given-names></name><name><surname>Peng</surname><given-names>Xianjin</given-names></name></person-group><article-title>A new species of the genus <italic><tp:taxon-name><tp:taxon-name-part taxon-name-part-type="genus" reg="Calommata">Calommata</tp:taxon-name-part></tp:taxon-name></italic> Lucas, 1837, with first description of the male of <italic><tp:taxon-name><tp:taxon-name-part taxon-name-part-type="genus" reg="Calommata">Calommata</tp:taxon-name-part> <tp:taxon-name-part taxon-name-part-type="species" reg="hangzhica">hangzhica</tp:taxon-name-part></tp:taxon-name></italic> Li &amp; Xu, 2022 from Hunan, China (<tp:taxon-name><tp:taxon-name-part taxon-name-part-type="order" reg="Araneae">Araneae</tp:taxon-name-part></tp:taxon-name>, <tp:taxon-name><tp:taxon-name-part taxon-name-part-type="family" reg="Atypidae">Atypidae</tp:taxon-name-part></tp:taxon-name>)</article-title><source>Zookeys</source><day>28</day><month>04</month><year>2026</year><volume>1278</volume><fpage>201</fpage><lpage>213</lpage><pub-id pub-id-type="doi">10.3897/zookeys.1278.183005</pub-id></mixed-citation></tp:treatment-meta><tp:nomenclature><tp:taxon-name><object-id xmlns:xlink="http://www.w3.org/1999/xlink" content-type="arpha" xlink:type="simple">2E5D6182-E17C-5CB4-9C9E-75812CF25C84</object-id>
                    		<tp:taxon-name-part taxon-name-part-type="genus" reg="Calommata">Calommata</tp:taxon-name-part> <tp:taxon-name-part taxon-name-part-type="species" reg="yueluensis">yueluensis</tp:taxon-name-part>
                    	
                    		<object-id xmlns:xlink="http://www.w3.org/1999/xlink" content-type="zoobank" xlink:type="simple">https://zoobank.org/0CDBA161-11B2-47E3-8831-C651C9C2D1CC</object-id>
                    	</tp:taxon-name><tp:taxon-status xmlns:xlink="http://www.w3.org/1999/xlink" xlink:type="simple">sp. nov.</tp:taxon-status><xref ref-type="fig" rid="F1">Figs 1</xref><xref ref-type="fig" rid="F2">, 2</xref><xref ref-type="fig" rid="F3">, 3</xref></tp:nomenclature><tp:treatment-sec sec-type="Type material"><title>Type material.</title><p><bold><italic>Holotype</italic></bold> • male (YLS-17-1005): <bold>China, <italic>Hunan Province</italic>, Changsha City, Yuelu District, Yuelu Mountain</bold>: <named-content xmlns:xlink="http://www.w3.org/1999/xlink" content-type="dwc:verbatimCoordinates" xlink:type="simple">28.19013°N, 112.94269°E</named-content>, <abbrev xmlns:xlink="http://www.w3.org/1999/xlink" xlink:title="elevation" xlink:type="simple">elev.</abbrev> 141 m; 13 July 2017; G.C. Zhou leg. <bold><italic>Paratype</italic></bold> • 3 females (YLS-16-1212): <named-content xmlns:xlink="http://www.w3.org/1999/xlink" content-type="dwc:verbatimCoordinates" xlink:type="simple">28.18129°N, 112.93282°E</named-content>; <abbrev xmlns:xlink="http://www.w3.org/1999/xlink" xlink:title="elevation" xlink:type="simple">elev.</abbrev> 234 m; 08 December 2016; G.C. Zhou leg; • 1 female (YLS-17-0201): <named-content xmlns:xlink="http://www.w3.org/1999/xlink" content-type="dwc:verbatimCoordinates" xlink:type="simple">28.18129°N, 112.93282°E</named-content>; <abbrev xmlns:xlink="http://www.w3.org/1999/xlink" xlink:title="elevation" xlink:type="simple">elev.</abbrev> 234 m; 09 February 2017; G.C. Zhou leg; • 1 female (YLS-17-0303): <named-content xmlns:xlink="http://www.w3.org/1999/xlink" content-type="dwc:verbatimCoordinates" xlink:type="simple">28.18325°N, 112.93699°E</named-content>; <abbrev xmlns:xlink="http://www.w3.org/1999/xlink" xlink:title="elevation" xlink:type="simple">elev.</abbrev> 163 m; 01 March 2017; G.C. Zhou leg.</p><fig id="F1" position="float" orientation="portrait"><object-id xmlns:xlink="http://www.w3.org/1999/xlink" content-type="doi" xlink:type="simple">10.3897/zookeys.1278.183005.figure1</object-id><object-id xmlns:xlink="http://www.w3.org/1999/xlink" content-type="arpha" xlink:type="simple">CC75947B-AF85-59D0-9730-90628F00F710</object-id><label>Figure 1.</label><caption><p><italic><tp:taxon-name><tp:taxon-name-part taxon-name-part-type="genus" reg="Calommata">Calommata</tp:taxon-name-part> <tp:taxon-name-part taxon-name-part-type="species" reg="yueluensis">yueluensis</tp:taxon-name-part></tp:taxon-name></italic> sp. nov., left palp of male holotype (<bold>A–C</bold>). <bold>A</bold>. Palp, prolateral view; <bold>B</bold>. Ditto, ventral view; <bold>C</bold>. Ditto, retrolateral view; habitus of male (<bold>D–F</bold>); <bold>D</bold>. Habitus, dorsal view; <bold>E</bold>. Ditto, lateral view; <bold>F</bold>. Ditto, ventral view. Scale bars: 0.5 mm (<bold>A–C</bold>), 2 mm (<bold>D–F</bold>).</p></caption><graphic xmlns:xlink="http://www.w3.org/1999/xlink" xlink:href="zookeys-1278-201_article-183005__-g001.jpg" id="oo_1612028.jpg" position="float" orientation="portrait" xlink:type="simple"><uri content-type="original_file" xlink:type="simple">https://binary.pensoft.net/fig/1612028</uri></graphic></fig><fig id="F2" position="float" orientation="portrait"><object-id xmlns:xlink="http://www.w3.org/1999/xlink" content-type="doi" xlink:type="simple">10.3897/zookeys.1278.183005.figure2</object-id><object-id xmlns:xlink="http://www.w3.org/1999/xlink" content-type="arpha" xlink:type="simple">128B036B-86C5-5FCE-BB64-FBC4C9086528</object-id><label>Figure 2.</label><caption><p><italic><tp:taxon-name><tp:taxon-name-part taxon-name-part-type="genus" reg="Calommata">Calommata</tp:taxon-name-part> <tp:taxon-name-part taxon-name-part-type="species" reg="yueluensis">yueluensis</tp:taxon-name-part></tp:taxon-name></italic> sp. nov., genital bulb of left palp (<bold>A–D</bold>). <bold>A</bold>. Genital bulb, prolateral view; <bold>B</bold>. Ditto, retrolateral view; <bold>C</bold>. Ditto, ventral view; <bold>D</bold>. Embolus, ventral view; left chelicerae (<bold>E, F</bold>); <bold>E</bold>. Male chelicerae, inner lateral view; <bold>F</bold>. Female chelicerae, inner lateral view. E = embolus; C = conductor. Scale bars: 0.2 mm (<bold>A–D</bold>), 1 mm (<bold>E–F</bold>).</p></caption><graphic xmlns:xlink="http://www.w3.org/1999/xlink" xlink:href="zookeys-1278-201_article-183005__-g002.jpg" id="oo_1612029.jpg" position="float" orientation="portrait" xlink:type="simple"><uri content-type="original_file" xlink:type="simple">https://binary.pensoft.net/fig/1612029</uri></graphic></fig><fig id="F3" position="float" orientation="portrait"><object-id xmlns:xlink="http://www.w3.org/1999/xlink" content-type="doi" xlink:type="simple">10.3897/zookeys.1278.183005.figure3</object-id><object-id xmlns:xlink="http://www.w3.org/1999/xlink" content-type="arpha" xlink:type="simple">9946D608-CF46-5BDE-B46C-00F566C5DF6D</object-id><label>Figure 3.</label><caption><p><italic><tp:taxon-name><tp:taxon-name-part taxon-name-part-type="genus" reg="Calommata">Calommata</tp:taxon-name-part> <tp:taxon-name-part taxon-name-part-type="species" reg="yueluensis">yueluensis</tp:taxon-name-part></tp:taxon-name></italic> sp. nov., genitalia of female paratype (<bold>A, B</bold>). <bold>A</bold>. Epigyne, ventral view; <bold>B</bold>. Vulva, dorsal view; habitus of male (<bold>E–G</bold>); <bold>E</bold>. Habitus, dorsal view; <bold>F</bold>. Ditto, lateral view; <bold>G</bold>. Ditto, ventral view; female (YLS-17-0201) (<bold>C, D</bold>); <bold>C</bold>. Epigyne, ventral view; <bold>D</bold>. Vulva, dorsal view. Scale bars: 0.5 mm (<bold>A–D</bold>), 2 mm (<bold>E–G</bold>).</p></caption><graphic xmlns:xlink="http://www.w3.org/1999/xlink" xlink:href="zookeys-1278-201_article-183005__-g003.jpg" id="oo_1612030.jpg" position="float" orientation="portrait" xlink:type="simple"><uri content-type="original_file" xlink:type="simple">https://binary.pensoft.net/fig/1612030</uri></graphic></fig><fig id="F4" position="float" orientation="portrait"><object-id xmlns:xlink="http://www.w3.org/1999/xlink" content-type="doi" xlink:type="simple">10.3897/zookeys.1278.183005.figure4</object-id><object-id xmlns:xlink="http://www.w3.org/1999/xlink" content-type="arpha" xlink:type="simple">814C0418-98B5-5842-BC40-4FDD186F02A9</object-id><label>Figure 4.</label><caption><p><italic><tp:taxon-name><tp:taxon-name-part taxon-name-part-type="genus" reg="Calommata">Calommata</tp:taxon-name-part> <tp:taxon-name-part taxon-name-part-type="species" reg="hangzhica">hangzhica</tp:taxon-name-part></tp:taxon-name></italic> Li &amp; Xu, 2022, left palp of male (<bold>A–C</bold>). <bold>A</bold>. Palp, prolateral view; <bold>B</bold>. Ditto, ventral view; <bold>C</bold>. Ditto, retrolateral view; habitus of male (<bold>D–F</bold>); <bold>D</bold>. Habitus, dorsal view; <bold>E</bold>. Ditto, lateral view; <bold>F</bold>. Ditto, ventral view. Scale bars: 0.5 mm (<bold>A–C</bold>), 2 mm (<bold>D–F</bold>).</p></caption><graphic xmlns:xlink="http://www.w3.org/1999/xlink" xlink:href="zookeys-1278-201_article-183005__-g004.jpg" id="oo_1612031.jpg" position="float" orientation="portrait" xlink:type="simple"><uri content-type="original_file" xlink:type="simple">https://binary.pensoft.net/fig/1612031</uri></graphic></fig><fig id="F5" position="float" orientation="portrait"><object-id xmlns:xlink="http://www.w3.org/1999/xlink" content-type="doi" xlink:type="simple">10.3897/zookeys.1278.183005.figure5</object-id><object-id xmlns:xlink="http://www.w3.org/1999/xlink" content-type="arpha" xlink:type="simple">10E100DD-E14B-5DEE-99A5-ED0E7E91760E</object-id><label>Figure 5.</label><caption><p><italic><tp:taxon-name><tp:taxon-name-part taxon-name-part-type="genus" reg="Calommata">Calommata</tp:taxon-name-part> <tp:taxon-name-part taxon-name-part-type="species" reg="hangzhica">hangzhica</tp:taxon-name-part></tp:taxon-name></italic> Li &amp; Xu, 2022, genital bulb of left pal (<bold>A–D</bold>). <bold>A</bold>. Genital bulb, prolateral view; <bold>B</bold>. Ditto, retrolateral view; <bold>C</bold>. Ditto, ventral view; <bold>D</bold>. Embolus, ventral view; left chelicerae of male; <bold>E</bold>. Chelicerae, inner lateral view. E = embolus; C = conductor. Scale bars: 0.2 mm (<bold>A–D</bold>), 0.5 mm (<bold>E</bold>).</p></caption><graphic xmlns:xlink="http://www.w3.org/1999/xlink" xlink:href="zookeys-1278-201_article-183005__-g005.jpg" id="oo_1612032.jpg" position="float" orientation="portrait" xlink:type="simple"><uri content-type="original_file" xlink:type="simple">https://binary.pensoft.net/fig/1612032</uri></graphic></fig><fig id="F6" position="float" orientation="portrait"><object-id xmlns:xlink="http://www.w3.org/1999/xlink" content-type="doi" xlink:type="simple">10.3897/zookeys.1278.183005.figure6</object-id><object-id xmlns:xlink="http://www.w3.org/1999/xlink" content-type="arpha" xlink:type="simple">416C2049-E478-5A60-B4A9-799548FE175B</object-id><label>Figure 6.</label><caption><p>Cheliceral teeth of female (<bold>A–E</bold>), inner lateral view. <bold>A</bold>. <italic><tp:taxon-name><tp:taxon-name-part taxon-name-part-type="genus" reg="Calommata">Calommata</tp:taxon-name-part> <tp:taxon-name-part taxon-name-part-type="species" reg="hangzhica">hangzhica</tp:taxon-name-part></tp:taxon-name></italic> Li &amp; Xu, 2022; <bold>B</bold>. <italic><tp:taxon-name><tp:taxon-name-part taxon-name-part-type="genus" reg="Calommata">C.</tp:taxon-name-part> <tp:taxon-name-part taxon-name-part-type="species" reg="jinggangica">jinggangica</tp:taxon-name-part></tp:taxon-name></italic> Li &amp; Xu, 2022; <bold>C</bold>. <italic><tp:taxon-name><tp:taxon-name-part taxon-name-part-type="genus" reg="Calommata">C.</tp:taxon-name-part> <tp:taxon-name-part taxon-name-part-type="species" reg="signata">signata</tp:taxon-name-part></tp:taxon-name></italic> Karsch, 1879; <bold>D</bold>. <italic><tp:taxon-name><tp:taxon-name-part taxon-name-part-type="genus" reg="Calommata">C.</tp:taxon-name-part> <tp:taxon-name-part taxon-name-part-type="species" reg="yuanjiangica">yuanjiangica</tp:taxon-name-part></tp:taxon-name></italic> Li &amp; Xu, 2022; <bold>E</bold>. <italic><tp:taxon-name><tp:taxon-name-part taxon-name-part-type="genus" reg="Calommata">C.</tp:taxon-name-part> <tp:taxon-name-part taxon-name-part-type="species" reg="yueluensis">yueluensis</tp:taxon-name-part></tp:taxon-name></italic> sp. nov.; cheliceral teeth of male (<bold>F–H</bold>), inner lateral view; <bold>F</bold>. <italic><tp:taxon-name><tp:taxon-name-part taxon-name-part-type="genus" reg="Calommata">C.</tp:taxon-name-part> <tp:taxon-name-part taxon-name-part-type="species" reg="hangzhica">hangzhica</tp:taxon-name-part></tp:taxon-name></italic>; <bold>G</bold>. <italic><tp:taxon-name><tp:taxon-name-part taxon-name-part-type="genus" reg="Calommata">C.</tp:taxon-name-part> <tp:taxon-name-part taxon-name-part-type="species" reg="signata">signata</tp:taxon-name-part></tp:taxon-name></italic>; <bold>H</bold>. <italic><tp:taxon-name><tp:taxon-name-part taxon-name-part-type="genus" reg="Calommata">C.</tp:taxon-name-part> <tp:taxon-name-part taxon-name-part-type="species" reg="yueluensis">yueluensis</tp:taxon-name-part></tp:taxon-name></italic> sp. nov. Scale bars: 0.5 mm (<bold>A, F</bold>), 1 mm (<bold>B–E, G–H</bold>).</p></caption><graphic xmlns:xlink="http://www.w3.org/1999/xlink" xlink:href="zookeys-1278-201_article-183005__-g006.jpg" id="oo_1612033.jpg" position="float" orientation="portrait" xlink:type="simple"><uri content-type="original_file" xlink:type="simple">https://binary.pensoft.net/fig/1612033</uri></graphic></fig></tp:treatment-sec><tp:treatment-sec sec-type="Etymology"><title>Etymology.</title><p>The specific name refers to the type locality. Adjective.</p></tp:treatment-sec><tp:treatment-sec sec-type="Diagnosis"><title>Diagnosis.</title><p>The new species resembles <italic><tp:taxon-name><tp:taxon-name-part taxon-name-part-type="genus" reg="Calommata">C.</tp:taxon-name-part> <tp:taxon-name-part taxon-name-part-type="species" reg="signata">signata</tp:taxon-name-part></tp:taxon-name></italic> Karsch, 1879 in having a similar embolus and female cheliceral teeth (Figs <xref ref-type="fig" rid="F2">2</xref>, <xref ref-type="fig" rid="F3">3</xref>A–D, 6G, H; <xref ref-type="bibr" rid="B6">Kim and Lee 2018</xref>, fig. 8F–H; <xref ref-type="bibr" rid="B7">Li et al. 2022</xref>, fig. 7c, d), but can be differentiated by 1) embolus 2 times longer than conductor in ventral view (Fig. <xref ref-type="fig" rid="F2">2C</xref>; vs. 3 times longer in <italic><tp:taxon-name><tp:taxon-name-part taxon-name-part-type="genus" reg="Calommata">C.</tp:taxon-name-part> <tp:taxon-name-part taxon-name-part-type="species" reg="signata">signata</tp:taxon-name-part></tp:taxon-name></italic>); 2) apex of conductor with one prominent tooth on the dorsal surface (Fig. <xref ref-type="fig" rid="F2">2A–C</xref>; vs. slight tooth in <italic><tp:taxon-name><tp:taxon-name-part taxon-name-part-type="genus" reg="Calommata">C.</tp:taxon-name-part> <tp:taxon-name-part taxon-name-part-type="species" reg="signata">signata</tp:taxon-name-part></tp:taxon-name></italic>); 3) larger and smaller cheliceral teeth arrange alternately (Figs <xref ref-type="fig" rid="F2">2E</xref>, <xref ref-type="fig" rid="F6">6H</xref>; vs. cheliceral teeth decrease gradually from fang base to cheliceral base in <italic><tp:taxon-name><tp:taxon-name-part taxon-name-part-type="genus" reg="Calommata">C.</tp:taxon-name-part> <tp:taxon-name-part taxon-name-part-type="species" reg="signata">signata</tp:taxon-name-part></tp:taxon-name></italic>); 4) widest gap between the middle pair of receptacula subequal to the height of receptacula (Fig. <xref ref-type="fig" rid="F3">3A, B</xref>; vs. nearly 1.5 times the height in <italic><tp:taxon-name><tp:taxon-name-part taxon-name-part-type="genus" reg="Calommata">C.</tp:taxon-name-part> <tp:taxon-name-part taxon-name-part-type="species" reg="signata">signata</tp:taxon-name-part></tp:taxon-name></italic>); 5) slender basal stalks of the receptaculum about 2 times longer than wide (Fig. <xref ref-type="fig" rid="F3">3B</xref>; vs. squat and about 1.2 times longer than wide in <italic><tp:taxon-name><tp:taxon-name-part taxon-name-part-type="genus" reg="Calommata">C.</tp:taxon-name-part> <tp:taxon-name-part taxon-name-part-type="species" reg="signata">signata</tp:taxon-name-part></tp:taxon-name></italic>); and 6) receptaculum with more and aggregated granules (Fig. <xref ref-type="fig" rid="F3">3B</xref>; vs. fewer and scattered in <italic><tp:taxon-name><tp:taxon-name-part taxon-name-part-type="genus" reg="Calommata">C.</tp:taxon-name-part> <tp:taxon-name-part taxon-name-part-type="species" reg="signata">signata</tp:taxon-name-part></tp:taxon-name></italic>).</p></tp:treatment-sec><tp:treatment-sec sec-type="Description"><title>Description.</title><p><bold>Male</bold> (holotype) (Fig. <xref ref-type="fig" rid="F1">1D–F</xref>). Total length 6.64 (with chelicerae). Carapace 1.91 long, 1.56 wide; abdomen 2.63 long, 1.68 wide. Carapace square and yellow brown; median ocular region raised and dark; radial groove distinct. Chelicerae with single row of teeth, apical and basal teeth smaller. Sternum, labium and endite yellowish-brown. Eye sizes and interdistances: <abbrev xmlns:xlink="http://www.w3.org/1999/xlink" xlink:title="anterior median eye" xlink:type="simple">AME</abbrev> 0.08, <abbrev xmlns:xlink="http://www.w3.org/1999/xlink" xlink:title="anterior lateral eye" xlink:type="simple">ALE</abbrev> 0.11, <abbrev xmlns:xlink="http://www.w3.org/1999/xlink" xlink:title="posterior median eye" xlink:type="simple">PME</abbrev> 0.08, PLE 0.09, <abbrev xmlns:xlink="http://www.w3.org/1999/xlink" xlink:title="distance between &lt;bold&gt;AMEs&lt;/bold&gt;" xlink:type="simple">AME–AME</abbrev> 0.07, AME–<abbrev xmlns:xlink="http://www.w3.org/1999/xlink" xlink:title="anterior lateral eye" xlink:type="simple">ALE</abbrev> 0.18, <abbrev xmlns:xlink="http://www.w3.org/1999/xlink" xlink:title="distance between PMEs." xlink:type="simple">PME–PME</abbrev> 0.46, <abbrev xmlns:xlink="http://www.w3.org/1999/xlink" xlink:title="distance between PME and PLE" xlink:type="simple">PME–PLE</abbrev> 0.03. <abbrev xmlns:xlink="http://www.w3.org/1999/xlink" xlink:title="median ocular area" xlink:type="simple">MOA</abbrev> 0.14 long, anterior width 0.22, posterior width 0.58. Clypeus height 0.61. Leg measurements: leg I 6.79 (1.88, 1.87, 1.57, 1.47), II 6.34 (1.63, 1.57, 1.54, 1.60), III 5.80 (1.44, 1.28, 1.27, 1.81), IV 7.35 (1.51, 1.79, 1.85, 2.20). Leg formula: 4123. Leg light yellowish-brown, weakly covered with bristles; tibiae and metatarsi of legs II–IV covered with spinules. Abdomen dark, with brown scutum anteriorly. Spinnerets light yellow.</p><p>Palp (Figs <xref ref-type="fig" rid="F1">1A–C</xref>, <xref ref-type="fig" rid="F2">2A–D</xref>). Tibia swollen, about 2 × longer than wide; cymbium yellow and short. Embolus and conductor oriented longitudinally, pointing distally. Conductor with sclerotized margin; apex slightly broadened, with one prominent tooth and sharp edge opposite the tooth. Embolus slender, apex narrower than base with slight bend in ventral view.</p><p><bold>Female</bold> (paratype, Fig. <xref ref-type="fig" rid="F3">3E–G</xref>). Total length 13.43 (with chelicerae). Carapace 4.08 long, 3.19 wide; abdomen 6.29 long, 4.61 wide. Eye sizes and interdistances: <abbrev xmlns:xlink="http://www.w3.org/1999/xlink" xlink:title="anterior median eye" xlink:type="simple">AME</abbrev> 0.11, <abbrev xmlns:xlink="http://www.w3.org/1999/xlink" xlink:title="anterior lateral eye" xlink:type="simple">ALE</abbrev> 0.17, <abbrev xmlns:xlink="http://www.w3.org/1999/xlink" xlink:title="posterior median eye" xlink:type="simple">PME</abbrev> 0.18, PLE 0.11, <abbrev xmlns:xlink="http://www.w3.org/1999/xlink" xlink:title="distance between &lt;bold&gt;AMEs&lt;/bold&gt;" xlink:type="simple">AME–AME</abbrev> 0.10, AME–<abbrev xmlns:xlink="http://www.w3.org/1999/xlink" xlink:title="anterior lateral eye" xlink:type="simple">ALE</abbrev> 0.58, <abbrev xmlns:xlink="http://www.w3.org/1999/xlink" xlink:title="distance between PMEs." xlink:type="simple">PME–PME</abbrev> 1.07, <abbrev xmlns:xlink="http://www.w3.org/1999/xlink" xlink:title="distance between PME and PLE" xlink:type="simple">PME–PLE</abbrev> 0.40. <abbrev xmlns:xlink="http://www.w3.org/1999/xlink" xlink:title="median ocular area" xlink:type="simple">MOA</abbrev> 0.47 long, anterior width 0.30, posterior width 1.23. Clypeus height 0.65. Leg measurements: leg I 6.09 (2.16, 2.10, 1.02, 0.81), II 5.68 (1.83, 1.90, 1.04, 0.91), III 6.47 (2.25, 2.33, 0.96, 0.93), IV 7.23 (2.80, 2.41, 1.13, 0.89). Leg formula: 4312. Legs robust and orange. Carapace orange brown, marginal area with black striations; fovea distinct. Chelicerae with a line of various-sized teeth, cheliceral base with a few rows of tiny denticles. Abdomen with white scutum anteriorly; genital furrow curved. Other characters as in male.</p><p>Epigyne (Fig. <xref ref-type="fig" rid="F3">3A–D</xref>). Female genitalia with two broad and weakly sclerotized basal plates in ventral view. Two cauliflower-like receptacula on each plate in dorsal view; apex with sclerotized particles and basal stalks relatively smooth; middle receptacula larger than the lateral. Female palp short, tibiae and tarsi flattened.</p></tp:treatment-sec><tp:treatment-sec sec-type="Distribution"><title>Distribution.</title><p>Known only from the type locality (Fig. <xref ref-type="fig" rid="F8">8</xref>).</p><fig id="F7" position="float" orientation="portrait"><object-id xmlns:xlink="http://www.w3.org/1999/xlink" content-type="doi" xlink:type="simple">10.3897/zookeys.1278.183005.figure7</object-id><object-id xmlns:xlink="http://www.w3.org/1999/xlink" content-type="arpha" xlink:type="simple">0B8D29BA-DD27-5386-9280-68FC59875AB3</object-id><label>Figure 7.</label><caption><p>Phylogenetic trees. <bold>A</bold>. Maximum likelihood tree (K2P model), the number of substitutions per site is shown above the branches; <bold>B</bold>. Bootstrap consensus tree, bootstrap support values (<abbrev xmlns:xlink="http://www.w3.org/1999/xlink" xlink:title="maximum likelihood" xlink:type="simple">ML</abbrev>) are shown next to the branches.</p></caption><graphic xmlns:xlink="http://www.w3.org/1999/xlink" xlink:href="zookeys-1278-201_article-183005__-g007.jpg" id="oo_1612034.jpg" position="float" orientation="portrait" xlink:type="simple"><uri content-type="original_file" xlink:type="simple">https://binary.pensoft.net/fig/1612034</uri></graphic></fig><fig id="F8" position="float" orientation="portrait"><object-id xmlns:xlink="http://www.w3.org/1999/xlink" content-type="doi" xlink:type="simple">10.3897/zookeys.1278.183005.figure8</object-id><object-id xmlns:xlink="http://www.w3.org/1999/xlink" content-type="arpha" xlink:type="simple">7A60728E-BA33-511D-80CD-7B357B3D27F8</object-id><label>Figure 8.</label><caption><p>Distribution of <italic><tp:taxon-name><tp:taxon-name-part taxon-name-part-type="genus" reg="Calommata">Calommata</tp:taxon-name-part></tp:taxon-name></italic> of China: 1 <italic><tp:taxon-name><tp:taxon-name-part taxon-name-part-type="genus" reg="Calommata">C.</tp:taxon-name-part> <tp:taxon-name-part taxon-name-part-type="species" reg="hangzhica">hangzhica</tp:taxon-name-part></tp:taxon-name></italic> Li &amp; Xu, 2022; 2 <italic><tp:taxon-name><tp:taxon-name-part taxon-name-part-type="genus" reg="Calommata">C.</tp:taxon-name-part> <tp:taxon-name-part taxon-name-part-type="species" reg="jinggangica">jinggangica</tp:taxon-name-part></tp:taxon-name></italic> Li &amp; Xu, 2022; 3 <italic><tp:taxon-name><tp:taxon-name-part taxon-name-part-type="genus" reg="Calommata">C.</tp:taxon-name-part> <tp:taxon-name-part taxon-name-part-type="species" reg="signata">signata</tp:taxon-name-part></tp:taxon-name></italic> Karsch, 1879; 4 <italic><tp:taxon-name><tp:taxon-name-part taxon-name-part-type="genus" reg="Calommata">C.</tp:taxon-name-part> <tp:taxon-name-part taxon-name-part-type="species" reg="yuanjiangica">yuanjiangica</tp:taxon-name-part></tp:taxon-name></italic> Li &amp; Xu, 2022; 5 <italic><tp:taxon-name><tp:taxon-name-part taxon-name-part-type="genus" reg="Calommata">C.</tp:taxon-name-part> <tp:taxon-name-part taxon-name-part-type="species" reg="yueluensis">yueluensis</tp:taxon-name-part></tp:taxon-name></italic> sp. nov.</p></caption><graphic xmlns:xlink="http://www.w3.org/1999/xlink" xlink:href="zookeys-1278-201_article-183005__-g008.jpg" id="oo_1612035.jpg" position="float" orientation="portrait" xlink:type="simple"><uri content-type="original_file" xlink:type="simple">https://binary.pensoft.net/fig/1612035</uri></graphic></fig></tp:treatment-sec><tp:treatment-sec sec-type="Variation in female genitalia"><title>Variation in female genitalia.</title><p>The size of the receptaculum and plate varies in the examined samples (Fig. <xref ref-type="fig" rid="F3">3A–D</xref>), probably due to differences in female age. The receptaculum seems to be well developed in specimen YLS-16-1212 (Fig. <xref ref-type="fig" rid="F3">3A, B</xref>) and less developed in specimen YLS-17-0201 (Fig. <xref ref-type="fig" rid="F3">3C, D</xref>).</p></tp:treatment-sec><tp:treatment-sec sec-type="Remarks"><title>Remarks.</title><p>We tried to extract DNA from <italic><tp:taxon-name><tp:taxon-name-part taxon-name-part-type="genus" reg="Calommata">Calommata</tp:taxon-name-part> <tp:taxon-name-part taxon-name-part-type="species" reg="yueluensis">yueluensis</tp:taxon-name-part></tp:taxon-name></italic> sp. nov. (♂♀). Unfortunately, the quality of the DNA extracted from these specimens was not good enough for <abbrev xmlns:xlink="http://www.w3.org/1999/xlink" xlink:title="Polymerase chain reactions" xlink:type="simple">PCR</abbrev>, possibly because they had been deposited for nearly 10 years and their DNA had not been adequately preserved. However, through thorough morphological analyses and comparisons, it is confirmed that the specimen is distinct from all known <italic><tp:taxon-name><tp:taxon-name-part taxon-name-part-type="genus" reg="Calommata">Calommata</tp:taxon-name-part></tp:taxon-name></italic> species to date, and is hereby recognized as a new species.</p></tp:treatment-sec><ref-list><ref id="B6"><mixed-citation xmlns:xlink="http://www.w3.org/1999/xlink" xlink:type="simple">Kim ST, Lee SY (2018) Spiders IV. <tp:taxon-name><tp:taxon-name-part taxon-name-part-type="phylum">Arthropoda</tp:taxon-name-part></tp:taxon-name>: <tp:taxon-name><tp:taxon-name-part taxon-name-part-type="class">Arachnida</tp:taxon-name-part></tp:taxon-name>: <tp:taxon-name><tp:taxon-name-part taxon-name-part-type="order">Araneae</tp:taxon-name-part></tp:taxon-name>: <tp:taxon-name><tp:taxon-name-part taxon-name-part-type="family">Atypidae</tp:taxon-name-part></tp:taxon-name>, <tp:taxon-name><tp:taxon-name-part taxon-name-part-type="family">Scytodidae</tp:taxon-name-part></tp:taxon-name>, <tp:taxon-name><tp:taxon-name-part taxon-name-part-type="family">Nesticidae</tp:taxon-name-part></tp:taxon-name>, <tp:taxon-name><tp:taxon-name-part taxon-name-part-type="family">Anapidae</tp:taxon-name-part></tp:taxon-name>, <tp:taxon-name><tp:taxon-name-part taxon-name-part-type="family">Ctenidae</tp:taxon-name-part></tp:taxon-name>, <tp:taxon-name><tp:taxon-name-part taxon-name-part-type="family">Hahniidae</tp:taxon-name-part></tp:taxon-name>, <tp:taxon-name><tp:taxon-name-part taxon-name-part-type="family">Miturgidae</tp:taxon-name-part></tp:taxon-name>, <tp:taxon-name><tp:taxon-name-part taxon-name-part-type="family">Liocranidae</tp:taxon-name-part></tp:taxon-name>, <tp:taxon-name><tp:taxon-name-part taxon-name-part-type="family">Trochanteriidae</tp:taxon-name-part></tp:taxon-name>. Vol. 21, Invertebrate Fauna of Korea, 79 pp.</mixed-citation></ref><ref id="B7"><mixed-citation xmlns:xlink="http://www.w3.org/1999/xlink" xlink:type="simple">Li F, Xu X, Zhang ZT, Liu FX, Yang ZZ, Li DQ (2022) Multilocus species delimitation and phylogeny of the genus <italic><tp:taxon-name><tp:taxon-name-part taxon-name-part-type="genus">Calommata</tp:taxon-name-part></tp:taxon-name></italic> (<tp:taxon-name><tp:taxon-name-part taxon-name-part-type="order">Araneae</tp:taxon-name-part></tp:taxon-name>, <tp:taxon-name><tp:taxon-name-part taxon-name-part-type="family">Atypidae</tp:taxon-name-part></tp:taxon-name>) in southern China. Zoologica Scripta 51: 199–216. <ext-link xlink:href="10.1111/zsc.12525" ext-link-type="doi" xlink:type="simple">https://doi.org/10.1111/zsc.12525</ext-link></mixed-citation></ref></ref-list></tp:taxon-treatment>
