# Supplementary material for: A new species of the genus Calommata Lucas, 1837, with first description of the male of Calommata hangzhica Li & Xu, 2022 from Hunan, China (Araneae, Atypidae)
Source: Zookeys. 2026 Apr 28;1278:201–13. doi: 10.3897/zookeys.1278.183005 (PMC13146779; doi:10.3897/zookeys.1278.183005)
Supplement: XML Treatment for Calommata hangzhica [file zookeys.1278.183005-treatment3.xml]

<!DOCTYPE tp:taxon-treatment
  PUBLIC "-//TaxonX//DTD Taxonomic Treatment Publishing DTD v0 20100105//EN" "tax-treatment-NSO.dtd">
<tp:taxon-treatment xmlns:tp="http://www.plazi.org/taxpub"><tp:treatment-meta><kwd-group><label>Taxon classification</label><kwd>
                <named-content content-type="kingdom">Animalia</named-content>
              </kwd><kwd>
                <named-content content-type="order">Araneae</named-content>
              </kwd><kwd>
                <named-content content-type="family">Atypidae</named-content>
              </kwd></kwd-group><mixed-citation publication-type="journal"><person-group><name><surname>Wu</surname><given-names>Fengqin</given-names></name><name><surname>Yan</surname><given-names>Wenlong</given-names></name><name><surname>Zhou</surname><given-names>Guchun</given-names></name><name><surname>Peng</surname><given-names>Xianjin</given-names></name></person-group><article-title>A new species of the genus <italic><tp:taxon-name><tp:taxon-name-part taxon-name-part-type="genus" reg="Calommata">Calommata</tp:taxon-name-part></tp:taxon-name></italic> Lucas, 1837, with first description of the male of <italic><tp:taxon-name><tp:taxon-name-part taxon-name-part-type="genus" reg="Calommata">Calommata</tp:taxon-name-part> <tp:taxon-name-part taxon-name-part-type="species" reg="hangzhica">hangzhica</tp:taxon-name-part></tp:taxon-name></italic> Li &amp; Xu, 2022 from Hunan, China (<tp:taxon-name><tp:taxon-name-part taxon-name-part-type="order" reg="Araneae">Araneae</tp:taxon-name-part></tp:taxon-name>, <tp:taxon-name><tp:taxon-name-part taxon-name-part-type="family" reg="Atypidae">Atypidae</tp:taxon-name-part></tp:taxon-name>)</article-title><source>Zookeys</source><day>28</day><month>04</month><year>2026</year><volume>1278</volume><fpage>201</fpage><lpage>213</lpage><pub-id pub-id-type="doi">10.3897/zookeys.1278.183005</pub-id></mixed-citation></tp:treatment-meta><tp:nomenclature><tp:taxon-name><object-id xmlns:xlink="http://www.w3.org/1999/xlink" content-type="arpha" xlink:type="simple">95AB86E3-E80C-52BD-83A5-A44D05327C07</object-id>
                    		<tp:taxon-name-part taxon-name-part-type="genus" reg="Calommata">Calommata</tp:taxon-name-part> <tp:taxon-name-part taxon-name-part-type="species" reg="hangzhica">hangzhica</tp:taxon-name-part>
                    	</tp:taxon-name><tp:taxon-authority>Li &amp; Xu, 2022</tp:taxon-authority><tp:nomenclature-citation-list><tp:nomenclature-citation><tp:taxon-name><tp:taxon-name-part taxon-name-part-type="genus" reg="Calommata">Calommata</tp:taxon-name-part> <tp:taxon-name-part taxon-name-part-type="species" reg="hangzhica">hangzhica</tp:taxon-name-part></tp:taxon-name><comment> Li &amp; Xu, 2022: appendix S1, pl. 1, fig. 5c–f (♀).</comment></tp:nomenclature-citation></tp:nomenclature-citation-list></tp:nomenclature><tp:treatment-sec sec-type="Material examined"><title>Material examined.</title><p>• 1 male (<named-content xmlns:xlink="http://www.w3.org/1999/xlink" content-type="dwc:institutional_code" xlink:title="Hunan Normal University" xlink:href="https://scientific-collections.gbif.org/institution/b14e4049-6694-44c3-8fde-fd854f669dfa" xlink:type="simple">HNU</named-content>-WS-250828): China, Hunan Province, Changsha City, Wangcheng District, Wushan Forest Park; <named-content xmlns:xlink="http://www.w3.org/1999/xlink" content-type="dwc:verbatimCoordinates" xlink:type="simple">28.29321°N, 112.79764°E</named-content>; <abbrev xmlns:xlink="http://www.w3.org/1999/xlink" xlink:title="elevation" xlink:type="simple">elev.</abbrev> 86 m; 28 August 2025; X.J. Peng, S.L. Li, W.L. Yan, C.P. Zou and F.Q. Wu leg.</p></tp:treatment-sec><tp:treatment-sec sec-type="Diagnosis"><title>Diagnosis.</title><p>The male of <italic><tp:taxon-name><tp:taxon-name-part taxon-name-part-type="genus" reg="Calommata">Calommata</tp:taxon-name-part> <tp:taxon-name-part taxon-name-part-type="species" reg="hangzhica">hangzhica</tp:taxon-name-part></tp:taxon-name></italic> Li &amp; Xu, 2022 resembles that of <italic><tp:taxon-name><tp:taxon-name-part taxon-name-part-type="genus" reg="Calommata">C.</tp:taxon-name-part> <tp:taxon-name-part taxon-name-part-type="species" reg="yueluensis">yueluensis</tp:taxon-name-part></tp:taxon-name></italic> sp. nov. in having a similar embolus (cf. Figs <xref ref-type="fig" rid="F2">2</xref>, <xref ref-type="fig" rid="F5">5</xref>), but can be distinguished by 1) embolus and conductor directed obliquely and retrolaterally towards endites in ventral view (Figs <xref ref-type="fig" rid="F1">1B</xref>, <xref ref-type="fig" rid="F4">4B</xref>; vs. directed vertically and retrolaterally towards apex of chelicerae); 2) apex of embolus separates with conductor by a gap in ventral view (Fig. <xref ref-type="fig" rid="F5">5C</xref>; vs. overlaps with conductor in <italic><tp:taxon-name><tp:taxon-name-part taxon-name-part-type="genus" reg="Calommata">C.</tp:taxon-name-part> <tp:taxon-name-part taxon-name-part-type="species" reg="yueluensis">yueluensis</tp:taxon-name-part></tp:taxon-name></italic>); and 3) cheliceral base with three or four large teeth (Figs <xref ref-type="fig" rid="F5">5E</xref>, <xref ref-type="fig" rid="F6">6F</xref>; vs. with several small teeth in <italic><tp:taxon-name><tp:taxon-name-part taxon-name-part-type="genus" reg="Calommata">C.</tp:taxon-name-part> <tp:taxon-name-part taxon-name-part-type="species" reg="yueluensis">yueluensis</tp:taxon-name-part></tp:taxon-name></italic>).</p></tp:treatment-sec><tp:treatment-sec sec-type="Description"><title>Description.</title><p><bold>Male</bold>. (<named-content xmlns:xlink="http://www.w3.org/1999/xlink" content-type="dwc:institutional_code" xlink:title="Hunan Normal University" xlink:href="https://scientific-collections.gbif.org/institution/b14e4049-6694-44c3-8fde-fd854f669dfa" xlink:type="simple">HNU</named-content>-WS-250828) (Fig. <xref ref-type="fig" rid="F4">4D–F</xref>). Total length 6.65 (with chelicerae). Carapace 2.09 long, 1.64 wide; abdomen 2.90 long, 2.12 wide. Carapace square and brown in colour; median ocular region strongly raised; fovea and radial groove distinct. Chelicerae dark brown with 13 teeth arranged in a single row. Sternum and labium brown; endite greatly enlarged. Eye sizes and interdistances: <abbrev xmlns:xlink="http://www.w3.org/1999/xlink" xlink:title="anterior median eye" xlink:type="simple">AME</abbrev> 0.08, <abbrev xmlns:xlink="http://www.w3.org/1999/xlink" xlink:title="anterior lateral eye" xlink:type="simple">ALE</abbrev> 0.09, <abbrev xmlns:xlink="http://www.w3.org/1999/xlink" xlink:title="posterior median eye" xlink:type="simple">PME</abbrev> 0.07, PLE 0.06; <abbrev xmlns:xlink="http://www.w3.org/1999/xlink" xlink:title="distance between &lt;bold&gt;AMEs&lt;/bold&gt;" xlink:type="simple">AME–AME</abbrev> 0.06, <abbrev xmlns:xlink="http://www.w3.org/1999/xlink" xlink:title="anterior median eye" xlink:type="simple">AME</abbrev>–<abbrev xmlns:xlink="http://www.w3.org/1999/xlink" xlink:title="anterior lateral eye" xlink:type="simple">ALE</abbrev> 0.25, <abbrev xmlns:xlink="http://www.w3.org/1999/xlink" xlink:title="distance between PMEs." xlink:type="simple">PME–PME</abbrev> 0.52, <abbrev xmlns:xlink="http://www.w3.org/1999/xlink" xlink:title="distance between PME and PLE" xlink:type="simple">PME–PLE</abbrev> 0.03. <abbrev xmlns:xlink="http://www.w3.org/1999/xlink" xlink:title="median ocular area" xlink:type="simple">MOA</abbrev> 0.22 long, anterior width 0.25, posterior width 0.65. Clypeus height 0.48. Leg measurements: leg I 7.85 (2.29, 2.05, 1.81, 1.70), II 7.19 (1.79, 1.82, 1.84, 1.74), III 7.08 (1.71, 1.51, 1.76, 2.10), IV 8.40 (2.33, 1.83, 1.94, 2.30). Leg formula: 4123. Leg yellow brown, weakly covered with bristles; tibiae and apex of metatarsi covered with spurs. Abdomen dark brown, with brown scutum anteriorly. Spinnerets white.</p><p>Palp (Figs <xref ref-type="fig" rid="F4">4A–C</xref>, <xref ref-type="fig" rid="F5">5A–D</xref>). Tibia swollen, about 2 × longer than wide; cymbium short and light brown. Embolus and conductor oriented obliquely, pointing retrolaterally. Conductor with sclerotized margin, gradually twisted and broadened apex with one prominent small tooth and obtuse edge opposite the tooth. Embolus straight, base slightly curved in lateral view, with wide gap between conductor and embolus.</p></tp:treatment-sec><tp:treatment-sec sec-type="Distribution"><title>Distribution.</title><p>Hunan (Changsha) and Zhejiang (Hangzhou) Provinces, China (Fig. <xref ref-type="fig" rid="F8">8</xref>).</p></tp:treatment-sec><tp:treatment-sec sec-type="Remarks"><title>Remarks.</title><p>The female of <italic><tp:taxon-name><tp:taxon-name-part taxon-name-part-type="genus" reg="Calommata">C.</tp:taxon-name-part> <tp:taxon-name-part taxon-name-part-type="species" reg="hangzhica">hangzhica</tp:taxon-name-part></tp:taxon-name></italic> has been reported from Zhejiang Province (Hangzhou) (<xref ref-type="bibr" rid="B7">Li et al. 2022</xref>). The specimen collected from Hunan is assigned to <italic><tp:taxon-name><tp:taxon-name-part taxon-name-part-type="genus" reg="Calommata">C.</tp:taxon-name-part> <tp:taxon-name-part taxon-name-part-type="species" reg="hangzhica">hangzhica</tp:taxon-name-part></tp:taxon-name></italic> based on the following reasons. First, this species is distinct from other described species, based on morphological analyses and comparisons. More importantly, we tried to extract DNA from the male specimen in the present study, and it was found that the smallest pairwise genetic distances between the female <italic><tp:taxon-name><tp:taxon-name-part taxon-name-part-type="genus" reg="Calommata">C.</tp:taxon-name-part> <tp:taxon-name-part taxon-name-part-type="species" reg="hangzhica">hangzhica</tp:taxon-name-part></tp:taxon-name></italic> specimen and the male specimen were only 0.90% (K2P) and 0.89% (p-distance), which are much smaller than the interspecific distances. Phylogenetic analyses (Fig. <xref ref-type="fig" rid="F7">7</xref>) further support the identification of the male specimen in the present study as <italic><tp:taxon-name><tp:taxon-name-part taxon-name-part-type="genus" reg="Calommata">C.</tp:taxon-name-part> <tp:taxon-name-part taxon-name-part-type="species" reg="hangzhica">hangzhica</tp:taxon-name-part></tp:taxon-name></italic>.</p></tp:treatment-sec><tp:treatment-sec sec-type="GenBank accession code"><title>GenBank accession code.</title><p><abbrev xmlns:xlink="http://www.w3.org/1999/xlink" xlink:title="cytochrome c oxidase subunit I" xlink:type="simple">COI</abbrev> for examined male specimen (<named-content xmlns:xlink="http://www.w3.org/1999/xlink" content-type="dwc:institutional_code" xlink:title="Hunan Normal University" xlink:href="https://scientific-collections.gbif.org/institution/b14e4049-6694-44c3-8fde-fd854f669dfa" xlink:type="simple">HNU</named-content>-WS-250828): <ext-link xmlns:xlink="http://www.w3.org/1999/xlink" xlink:href="PX671534" ext-link-type="gen" xlink:type="simple">PX671534</ext-link>.</p></tp:treatment-sec><tp:treatment-sec><!--Section generated to contain objects referenced in tp:taxon-treatment.--><fig id="F2" position="float" orientation="portrait"><object-id xmlns:xlink="http://www.w3.org/1999/xlink" content-type="doi" xlink:type="simple">10.3897/zookeys.1278.183005.figure2</object-id><object-id xmlns:xlink="http://www.w3.org/1999/xlink" content-type="arpha" xlink:type="simple">128B036B-86C5-5FCE-BB64-FBC4C9086528</object-id><label>Figure 2.</label><caption><p><italic><tp:taxon-name><tp:taxon-name-part taxon-name-part-type="genus" reg="Calommata">Calommata</tp:taxon-name-part> <tp:taxon-name-part taxon-name-part-type="species" reg="yueluensis">yueluensis</tp:taxon-name-part></tp:taxon-name></italic> sp. nov., genital bulb of left palp (<bold>A–D</bold>). <bold>A</bold>. Genital bulb, prolateral view; <bold>B</bold>. Ditto, retrolateral view; <bold>C</bold>. Ditto, ventral view; <bold>D</bold>. Embolus, ventral view; left chelicerae (<bold>E, F</bold>); <bold>E</bold>. Male chelicerae, inner lateral view; <bold>F</bold>. Female chelicerae, inner lateral view. E = embolus; C = conductor. Scale bars: 0.2 mm (<bold>A–D</bold>), 1 mm (<bold>E–F</bold>).</p></caption><graphic xmlns:xlink="http://www.w3.org/1999/xlink" xlink:href="zookeys-1278-201_article-183005__-g002.jpg" id="oo_1612029.jpg" position="float" orientation="portrait" xlink:type="simple"><uri content-type="original_file" xlink:type="simple">https://binary.pensoft.net/fig/1612029</uri></graphic></fig><fig id="F5" position="float" orientation="portrait"><object-id xmlns:xlink="http://www.w3.org/1999/xlink" content-type="doi" xlink:type="simple">10.3897/zookeys.1278.183005.figure5</object-id><object-id xmlns:xlink="http://www.w3.org/1999/xlink" content-type="arpha" xlink:type="simple">10E100DD-E14B-5DEE-99A5-ED0E7E91760E</object-id><label>Figure 5.</label><caption><p><italic><tp:taxon-name><tp:taxon-name-part taxon-name-part-type="genus" reg="Calommata">Calommata</tp:taxon-name-part> <tp:taxon-name-part taxon-name-part-type="species" reg="hangzhica">hangzhica</tp:taxon-name-part></tp:taxon-name></italic> Li &amp; Xu, 2022, genital bulb of left pal (<bold>A–D</bold>). <bold>A</bold>. Genital bulb, prolateral view; <bold>B</bold>. Ditto, retrolateral view; <bold>C</bold>. Ditto, ventral view; <bold>D</bold>. Embolus, ventral view; left chelicerae of male; <bold>E</bold>. Chelicerae, inner lateral view. E = embolus; C = conductor. Scale bars: 0.2 mm (<bold>A–D</bold>), 0.5 mm (<bold>E</bold>).</p></caption><graphic xmlns:xlink="http://www.w3.org/1999/xlink" xlink:href="zookeys-1278-201_article-183005__-g005.jpg" id="oo_1612032.jpg" position="float" orientation="portrait" xlink:type="simple"><uri content-type="original_file" xlink:type="simple">https://binary.pensoft.net/fig/1612032</uri></graphic></fig><fig id="F1" position="float" orientation="portrait"><object-id xmlns:xlink="http://www.w3.org/1999/xlink" content-type="doi" xlink:type="simple">10.3897/zookeys.1278.183005.figure1</object-id><object-id xmlns:xlink="http://www.w3.org/1999/xlink" content-type="arpha" xlink:type="simple">CC75947B-AF85-59D0-9730-90628F00F710</object-id><label>Figure 1.</label><caption><p><italic><tp:taxon-name><tp:taxon-name-part taxon-name-part-type="genus" reg="Calommata">Calommata</tp:taxon-name-part> <tp:taxon-name-part taxon-name-part-type="species" reg="yueluensis">yueluensis</tp:taxon-name-part></tp:taxon-name></italic> sp. nov., left palp of male holotype (<bold>A–C</bold>). <bold>A</bold>. Palp, prolateral view; <bold>B</bold>. Ditto, ventral view; <bold>C</bold>. Ditto, retrolateral view; habitus of male (<bold>D–F</bold>); <bold>D</bold>. Habitus, dorsal view; <bold>E</bold>. Ditto, lateral view; <bold>F</bold>. Ditto, ventral view. Scale bars: 0.5 mm (<bold>A–C</bold>), 2 mm (<bold>D–F</bold>).</p></caption><graphic xmlns:xlink="http://www.w3.org/1999/xlink" xlink:href="zookeys-1278-201_article-183005__-g001.jpg" id="oo_1612028.jpg" position="float" orientation="portrait" xlink:type="simple"><uri content-type="original_file" xlink:type="simple">https://binary.pensoft.net/fig/1612028</uri></graphic></fig><fig id="F4" position="float" orientation="portrait"><object-id xmlns:xlink="http://www.w3.org/1999/xlink" content-type="doi" xlink:type="simple">10.3897/zookeys.1278.183005.figure4</object-id><object-id xmlns:xlink="http://www.w3.org/1999/xlink" content-type="arpha" xlink:type="simple">814C0418-98B5-5842-BC40-4FDD186F02A9</object-id><label>Figure 4.</label><caption><p><italic><tp:taxon-name><tp:taxon-name-part taxon-name-part-type="genus" reg="Calommata">Calommata</tp:taxon-name-part> <tp:taxon-name-part taxon-name-part-type="species" reg="hangzhica">hangzhica</tp:taxon-name-part></tp:taxon-name></italic> Li &amp; Xu, 2022, left palp of male (<bold>A–C</bold>). <bold>A</bold>. Palp, prolateral view; <bold>B</bold>. Ditto, ventral view; <bold>C</bold>. Ditto, retrolateral view; habitus of male (<bold>D–F</bold>); <bold>D</bold>. Habitus, dorsal view; <bold>E</bold>. Ditto, lateral view; <bold>F</bold>. Ditto, ventral view. Scale bars: 0.5 mm (<bold>A–C</bold>), 2 mm (<bold>D–F</bold>).</p></caption><graphic xmlns:xlink="http://www.w3.org/1999/xlink" xlink:href="zookeys-1278-201_article-183005__-g004.jpg" id="oo_1612031.jpg" position="float" orientation="portrait" xlink:type="simple"><uri content-type="original_file" xlink:type="simple">https://binary.pensoft.net/fig/1612031</uri></graphic></fig><fig id="F6" position="float" orientation="portrait"><object-id xmlns:xlink="http://www.w3.org/1999/xlink" content-type="doi" xlink:type="simple">10.3897/zookeys.1278.183005.figure6</object-id><object-id xmlns:xlink="http://www.w3.org/1999/xlink" content-type="arpha" xlink:type="simple">416C2049-E478-5A60-B4A9-799548FE175B</object-id><label>Figure 6.</label><caption><p>Cheliceral teeth of female (<bold>A–E</bold>), inner lateral view. <bold>A</bold>. <italic><tp:taxon-name><tp:taxon-name-part taxon-name-part-type="genus" reg="Calommata">Calommata</tp:taxon-name-part> <tp:taxon-name-part taxon-name-part-type="species" reg="hangzhica">hangzhica</tp:taxon-name-part></tp:taxon-name></italic> Li &amp; Xu, 2022; <bold>B</bold>. <italic><tp:taxon-name><tp:taxon-name-part taxon-name-part-type="genus" reg="Calommata">C.</tp:taxon-name-part> <tp:taxon-name-part taxon-name-part-type="species" reg="jinggangica">jinggangica</tp:taxon-name-part></tp:taxon-name></italic> Li &amp; Xu, 2022; <bold>C</bold>. <italic><tp:taxon-name><tp:taxon-name-part taxon-name-part-type="genus" reg="Calommata">C.</tp:taxon-name-part> <tp:taxon-name-part taxon-name-part-type="species" reg="signata">signata</tp:taxon-name-part></tp:taxon-name></italic> Karsch, 1879; <bold>D</bold>. <italic><tp:taxon-name><tp:taxon-name-part taxon-name-part-type="genus" reg="Calommata">C.</tp:taxon-name-part> <tp:taxon-name-part taxon-name-part-type="species" reg="yuanjiangica">yuanjiangica</tp:taxon-name-part></tp:taxon-name></italic> Li &amp; Xu, 2022; <bold>E</bold>. <italic><tp:taxon-name><tp:taxon-name-part taxon-name-part-type="genus" reg="Calommata">C.</tp:taxon-name-part> <tp:taxon-name-part taxon-name-part-type="species" reg="yueluensis">yueluensis</tp:taxon-name-part></tp:taxon-name></italic> sp. nov.; cheliceral teeth of male (<bold>F–H</bold>), inner lateral view; <bold>F</bold>. <italic><tp:taxon-name><tp:taxon-name-part taxon-name-part-type="genus" reg="Calommata">C.</tp:taxon-name-part> <tp:taxon-name-part taxon-name-part-type="species" reg="hangzhica">hangzhica</tp:taxon-name-part></tp:taxon-name></italic>; <bold>G</bold>. <italic><tp:taxon-name><tp:taxon-name-part taxon-name-part-type="genus" reg="Calommata">C.</tp:taxon-name-part> <tp:taxon-name-part taxon-name-part-type="species" reg="signata">signata</tp:taxon-name-part></tp:taxon-name></italic>; <bold>H</bold>. <italic><tp:taxon-name><tp:taxon-name-part taxon-name-part-type="genus" reg="Calommata">C.</tp:taxon-name-part> <tp:taxon-name-part taxon-name-part-type="species" reg="yueluensis">yueluensis</tp:taxon-name-part></tp:taxon-name></italic> sp. nov. Scale bars: 0.5 mm (<bold>A, F</bold>), 1 mm (<bold>B–E, G–H</bold>).</p></caption><graphic xmlns:xlink="http://www.w3.org/1999/xlink" xlink:href="zookeys-1278-201_article-183005__-g006.jpg" id="oo_1612033.jpg" position="float" orientation="portrait" xlink:type="simple"><uri content-type="original_file" xlink:type="simple">https://binary.pensoft.net/fig/1612033</uri></graphic></fig><fig id="F8" position="float" orientation="portrait"><object-id xmlns:xlink="http://www.w3.org/1999/xlink" content-type="doi" xlink:type="simple">10.3897/zookeys.1278.183005.figure8</object-id><object-id xmlns:xlink="http://www.w3.org/1999/xlink" content-type="arpha" xlink:type="simple">7A60728E-BA33-511D-80CD-7B357B3D27F8</object-id><label>Figure 8.</label><caption><p>Distribution of <italic><tp:taxon-name><tp:taxon-name-part taxon-name-part-type="genus" reg="Calommata">Calommata</tp:taxon-name-part></tp:taxon-name></italic> of China: 1 <italic><tp:taxon-name><tp:taxon-name-part taxon-name-part-type="genus" reg="Calommata">C.</tp:taxon-name-part> <tp:taxon-name-part taxon-name-part-type="species" reg="hangzhica">hangzhica</tp:taxon-name-part></tp:taxon-name></italic> Li &amp; Xu, 2022; 2 <italic><tp:taxon-name><tp:taxon-name-part taxon-name-part-type="genus" reg="Calommata">C.</tp:taxon-name-part> <tp:taxon-name-part taxon-name-part-type="species" reg="jinggangica">jinggangica</tp:taxon-name-part></tp:taxon-name></italic> Li &amp; Xu, 2022; 3 <italic><tp:taxon-name><tp:taxon-name-part taxon-name-part-type="genus" reg="Calommata">C.</tp:taxon-name-part> <tp:taxon-name-part taxon-name-part-type="species" reg="signata">signata</tp:taxon-name-part></tp:taxon-name></italic> Karsch, 1879; 4 <italic><tp:taxon-name><tp:taxon-name-part taxon-name-part-type="genus" reg="Calommata">C.</tp:taxon-name-part> <tp:taxon-name-part taxon-name-part-type="species" reg="yuanjiangica">yuanjiangica</tp:taxon-name-part></tp:taxon-name></italic> Li &amp; Xu, 2022; 5 <italic><tp:taxon-name><tp:taxon-name-part taxon-name-part-type="genus" reg="Calommata">C.</tp:taxon-name-part> <tp:taxon-name-part taxon-name-part-type="species" reg="yueluensis">yueluensis</tp:taxon-name-part></tp:taxon-name></italic> sp. nov.</p></caption><graphic xmlns:xlink="http://www.w3.org/1999/xlink" xlink:href="zookeys-1278-201_article-183005__-g008.jpg" id="oo_1612035.jpg" position="float" orientation="portrait" xlink:type="simple"><uri content-type="original_file" xlink:type="simple">https://binary.pensoft.net/fig/1612035</uri></graphic></fig><fig id="F7" position="float" orientation="portrait"><object-id xmlns:xlink="http://www.w3.org/1999/xlink" content-type="doi" xlink:type="simple">10.3897/zookeys.1278.183005.figure7</object-id><object-id xmlns:xlink="http://www.w3.org/1999/xlink" content-type="arpha" xlink:type="simple">0B8D29BA-DD27-5386-9280-68FC59875AB3</object-id><label>Figure 7.</label><caption><p>Phylogenetic trees. <bold>A</bold>. Maximum likelihood tree (K2P model), the number of substitutions per site is shown above the branches; <bold>B</bold>. Bootstrap consensus tree, bootstrap support values (<abbrev xmlns:xlink="http://www.w3.org/1999/xlink" xlink:title="maximum likelihood" xlink:type="simple">ML</abbrev>) are shown next to the branches.</p></caption><graphic xmlns:xlink="http://www.w3.org/1999/xlink" xlink:href="zookeys-1278-201_article-183005__-g007.jpg" id="oo_1612034.jpg" position="float" orientation="portrait" xlink:type="simple"><uri content-type="original_file" xlink:type="simple">https://binary.pensoft.net/fig/1612034</uri></graphic></fig></tp:treatment-sec><ref-list><ref id="B7"><mixed-citation xmlns:xlink="http://www.w3.org/1999/xlink" xlink:type="simple">Li F, Xu X, Zhang ZT, Liu FX, Yang ZZ, Li DQ (2022) Multilocus species delimitation and phylogeny of the genus <italic><tp:taxon-name><tp:taxon-name-part taxon-name-part-type="genus">Calommata</tp:taxon-name-part></tp:taxon-name></italic> (<tp:taxon-name><tp:taxon-name-part taxon-name-part-type="order">Araneae</tp:taxon-name-part></tp:taxon-name>, <tp:taxon-name><tp:taxon-name-part taxon-name-part-type="family">Atypidae</tp:taxon-name-part></tp:taxon-name>) in southern China. Zoologica Scripta 51: 199–216. <ext-link xlink:href="10.1111/zsc.12525" ext-link-type="doi" xlink:type="simple">https://doi.org/10.1111/zsc.12525</ext-link></mixed-citation></ref></ref-list></tp:taxon-treatment>
